# Supplementary material for: A dual diffusion model enables 3D molecule generation and lead optimization based on target pockets
Source: Nat Commun. 2024 Mar 26;15:2657. doi: 10.1038/s41467-024-46569-1 (PMC10965937; doi:10.1038/s41467-024-46569-1)
Supplement: Supplementary file 4 — Source Data [file 41467_2024_46569_MOESM4_ESM.xlsx]

## Sheet: Figure 3
Statistical values for Figure 3a						Ratio of ring size for Figure 3b								KL of bond angles for Figure 3c							KL of dihedral angles of Figure 3d
	Mean	Max	Min	Std			PMDM	CVAE	AR-SBDD	DiffSBDD	Train set	Test set			PMDM	CVAE	AR-SBDD	DiffSBDD			PMDM	CVAE	AR-SBDD	DiffSBDD
Train set	2.737	21	0	1.475		3-atom	0.02	0.361	0.484	0.444	0.032	0.04		CCC	0.18	7.08	1.8	0.19		CCCC	0.53	0.59	0.78	0.54
Test set	2.47	8	0	1.621		4-atom	0.009	0.248	0.005	0.073	0.005	0.0005		CCO	0.26	7.58	2.02	0.31		cccc	1.72	7.91	10.64	1.68
PMDM	2990	10	0	1.675		5-atom	0.534	0.397	0.276	0.491	0.564	0.49		CNC	0.63	7.74	2.86	0.66		CCCO	0.57	0.94	1.23	0.64
						6-atom	0.777	0.3	0.693	0.496	0.896	0.84		OPO	1.01	4.72	2.06	1		OCCO	0.87	1.92	1.85	0.97
						7-atom	0.409	0.044	0.033	0.158	0.024	0.002		NCC	0.39	7.86	2.55	0.44		Cccc	0.81	5.78	7.91	0.9
						8-atom	0.061	0.014	0.007	0.057	0.001	0.0005		CC=O	0.46	7.41	2.9	0.5		CC=CC	1.29	4.96	7.07	1.44
						9-atom	0.006	0.006	0.006	0.025	0.001	0.0005		COC	0.6	6.32	3.88	0.68

## Sheet: Figure 4
PBF values for Figure 4e and Suppl Figure 6
	Mean	Max	Min	Std	Median
PMDM	0.598	1.849	0.013	0.226	0.605
CVAE	4.483	1085.24	0.404	21.105	3.332
AR-SBDD	0.388	0.974	0	0.149	0.387
DiffSBDD	0.497	1.853	0	0.273	0.474
Test set	0.567	1.713	0.006	0.279	0.552

## Sheet: Figure 5
The statiscal results of Figure 5d
	Mean	Max	Min	Std
SA	0.55	0.86	0.26	0.086
QED	0.456	0.902	0.033	0.164
Vina	-8.293	-8	-10	0.294

## Sheet: Supplementary Figure 1
The mean value of results for Supplementary Figure 1
	SA	Vina	QED	logP	Lipinski rules
PMDM	0.578	-7.513	0.414	2.356	4.799
PMDM wo CA	0.518	-7.343	0.427	2.257	4.715

## Sheet: Supplementary Figure 2
The mean value of results for Supplementary Figure 2
	PMDM	CVAE	AR-SBDD	DiffSBDD	Test set
CCC	2.014	1.883	1.911	2.003	1.915
CCO	1.985	1.881	1.949	2.045	1.953
CNC	2.059	1.868	1.948	1.934	2.053
OPO	2.042	1.405	2.379	1.861	1.858
NCC	2.006	1.754	1.987	2.038	1.972
CC=O	2.112	1.887	2.163	2.146	2.112
COC	2.007	1.709	1.703	1.952	1.984

## Sheet: Supplementary Figure 3
The mean value of results for Supplementary Figure 3
	PMDM	CVAE	AR-SBDD	DiffSBDD	Test set
CCCC	1.387	1.721	1.165	1.507	1.274
cccc	0.306	1.113	0.573	0.221	0.281
CCCO	1.873	1.713	1.828	1.74	1.946
OCCO	1.359	1.685	1.284	1.505	1.799
Cccc	2.749	1.541	2.048	2.835	3.125
CC=CC	1.59	1.697	0.883	1.605	1.814

## Sheet: Supplementary Figure 6
The statistics of results for Supplementary Figure 6
	Mean	Max	Min	Std	Median
PMDM	0.598	1.849	0.013	0.226	0.605
CVAE	4.483	1085.24	0.404	21.105	3.332
AR-SBDD	0.388	0.974	0	0.149	0.387
DiffSBDD	0.497	1.853	0	0.273	0.474
Test set	0.567	1.713	0.006	0.279	0.552

## Sheet: Supplementary Figure 16
Raw Data for Supplementary Figure 16
Concentration of Compound: 9024 (µM)	CDK2 Kinase Inhibition %
0.03	99.4	98.9
0.01	97.4	97.1
0.00333333	91.3	92.2
0.00111111	76.5	74.1
0.00037037	50	51.3
0.000123457	30.3	26.5
4.1152e-05	13.1	12.5
1.3717e-05	0.4	5.4
4.572e-06	0.2	-1.1
Concentration of Compound: 6793 (µM)	CDK2 Kinase Inhibition %
1	100.1	100.2
0.333333	99.7	99.3
0.111111	99.2	99
0.037037	96.8	97.1
0.0123457	91.8	91.6
0.00411523	81.2	80.4
0.00137174	61.2	58.9
0.00045725	40.8	39.5
0.00015242	28.1	25.3
Concentration of Compound: 6849 (µM)	CDK2 Kinase Inhibition %
0.03	98.4	98.6
0.01	96.9	96.4
0.0033333	91.5	90.3
0.0011111	79.3	78.1
0.0003704	58.8	57
0.0001235	31.1	28.4
4.12e-05	15	13.1
1.37e-05	9	5.3
4.6e-06	0.9	-0.1
Concentration of Compound: 7246 (µM)	CDK2 Kinase Inhibition %
0.03	95.2	95.8
0.01	87.5	89.2
0.00333333	72.6	75.4
0.00111111	50	52.6
0.00037037	25.2	31.7
0.00012346	7.9	8.4
4.115e-05	5.2	1.4
1.372e-05	3	2.5
4.57e-06	-8.5	3.4
Concentration of Compound: 6261 (µM)	CDK2 Kinase Inhibition %
0.01	93.9	92.9
0.00333333	82.7	83.7
0.00111111	63.1	63.8
0.00037037	34.1	34.2
0.000123457	14.2	16.8
4.1152e-05	6.9	9.8
1.3717e-05	3.8	9.3
4.572e-06	2.4	7.4
1.524e-06	-0.1	5.8
Concentration of Compound: 7138 (µM)	CDK2 Kinase Inhibition %
1	99.3	99.5
0.333333	98.7	99.1
0.111111	97.6	97.2
0.037037	93.6	93.7
0.0123457	85.5	84.2
0.00411523	68.1	66.7
0.00137174	44.5	43.1
0.000457247	21.8	20.9
0.000152416	12.9	9.1

## Sheet: Supplementary Figure 17
Raw Data for Supplementary Figure 17
Concentration of Compound: 9024 (µM)	CDK1 Kinase Inhibition %
1	97.4	97.8
0.333333	94	93.7
0.111111	82.6	84.2
0.037037	64.5	65.3
0.0123457	42.7	39.2
0.0041152	20.2	25.7
0.0013717	11	1.1
0.0004572	3.9	4.2
0.0001524	3.9	7.7
Concentration of Compound: 6793 (µM)	CDK1 Kinase Inhibition %
1	90.6	90.2
0.333333	77.1	78.7
0.111111	55.3	55.9
0.037037	30.1	32
0.0123457	11.8	14.3
0.0041152	5.6	12.2
0.0013717	6.1	5
0.0004572	0.6	4.6
0.0001524	1.9	3.1
Concentration of Compound: 6849 (µM)	CDK1 Kinase Inhibition %
1	98.2	98.3
0.333333	95.2	95.1
0.111111	87.6	87.8
0.037037	72.9	72.5
0.0123457	48.8	48.7
0.0041152	21	17.1
0.0013717	11.9	8.9
0.0004572	-5.8	-5.2
0.0001524	-3.2	-0.8
Concentration of Compound: 7246 (µM)	CDK1 Kinase Inhibition %
1	94.6	95.1
0.333333	88	88.2
0.111111	71.7	73.4
0.037037	48	51.8
0.0123457	24.2	28.3
0.0041152	8	5.6
0.0013717	8.8	12.8
0.0004572	-0.9	-2.5
0.0001524	4.8	7
Concentration of Compound: 6261 (µM)	CDK1 Kinase Inhibition %
0.1	77.6	77.4
0.0333333	55.9	56.2
0.0111111	29.6	30.4
0.0037037	11.8	14.7
0.0012346	5.3	8.4
0.0004115	1.6	1.6
0.0001372	4.6	7.1
4.57e-05	1.6	8.9
1.52e-05	2	7.9
Concentration of Compound: 7138 (µM)	CDK1 Kinase Inhibition %
1	91.2	90.7
0.333333	78.9	78.1
0.111111	58.8	58.2
0.037037	34.8	34.7
0.0123457	17	17.5
0.0041152	7.3	4.7
0.0013717	0.3	0.7
0.0004572	0.5	4.7
0.0001524	1.6	2.3

## Sheet: Supplementary Figure 18
Raw Data for Supplementary Figure 18
Concentration of Compound: 6849 (µM)	GSK3β Kinase Inhibition %
3	78.7	82.4
1	58.1	58.4
0.333333	27.6	32.2
0.111111	11.4	15.1
0.037037	0.2	2.2
0.012346	-1.3	1.6
0.004115	8.1	5.6
0.001372	-1.2	-0.9
0.000457	-11.2	-4.4

[truncated: 1 more sheets: Supplementary Figure 19]
